# Supplementary material for: Vitamin K2 Supplementation Reduces Cardiometabolic Risk Factors in Young Adults with Overweight and Obesity—A Randomized Placebo-Controlled Trial
Source: Biomedicines. 2026 Apr 29;14(5):1011. doi: 10.3390/biomedicines14051011 (PMC13204484; doi:10.3390/biomedicines14051011)
Supplement: Supplementary file 1 [file biomedicines-14-01011-s001.zip]

Archive with 1 entries (1 files):
- biomedicines-4275844-supplementary.pdf
